# Supplementary material for: Long-Term Follow-Up of Custom-Made Porous Hydroxyapatite Cranioplasties: Analysis of Infections in Adult and Pediatric Patients
Source: J Clin Med. 2024 Feb 17;13(4):1133. doi: 10.3390/jcm13041133 (PMC10888657; doi:10.3390/jcm13041133)
Supplement: Supplementary file 1 [file jcm-13-01133-s001.zip]

Archive with 1 entries (1 files):
- jcm-2854918-supplementary.pdf
